# Supplementary material for: Using mobile phones to improve young people sexual and reproductive health in low and middle-income countries: a systematic review to identify barriers, facilitators, and range of mHealth solutions
Source: Reprod Health. 2021 Jan 16;18:9. doi: 10.1186/s12978-020-01059-7 (PMC7811742; doi:10.1186/s12978-020-01059-7)
Supplement: Supplementary file 2 — Additional File 2: The summary of included studies on mHealth interventions to improve young people SRH [file 12978_2020_1059_MOESM2_ESM.xlsx]

## Sheet: Sheet1
S#	Study code	Study citation	Region	Study setting	Study purpose	Type of paper/ Study design:	Study participants	mHealth intervention description	Outcome measure	Key results	Type of mHealth application	Mobile phone function
1	30	Singh, P. and M. Jain, Cellphone and media usage among adolescent girls of Bhopal city, Madhya Pradesh, India. Int J Reprod Contracept Obstet Gynecol, 2017. 6: p. 3861-4.	South Asia	Bhopal city, Madhya Pradesh, India	To study the level and pattern of mobile phone usages among adolescent girls. Also, association of mobile phone usage was evaluated with various socio- demographic variables.	Cross-sectional	Adolescent girls between 14 to 19 years of age studying in schools of Bhopal city.	None	Preference for text messaging service for awareness about reproductive and sexual health	Facebook was the most commonly surfed website. Maximum adolescent girls were using smartphones for 2-4 hours in a day. 69.03% study subjects preferred text messaging service for awareness about reproductive and sexual health.	Client education and behavior change communication (BCC)	short message service (SMS)
2	29	Rokicki, S. and G. Fink, Assessing the reach and effectiveness of mHealth: evidence from a reproductive health program for adolescent girls in Ghana. BMC public health, 2017. 17(1): p. 969.	West Africa	Accra, Ghana	To assess the degree to which mHealth programs reach target adolescent subpopulations who may be at higher risk of poor SRH outcomes.	Secondary data analysis	Girls aged 14–24 in 22 secondary schools in Accra, Ghana	The mHealth intervention was an interactive mobile phone quiz in which participants could win phone credit for texting correct answers to SRH questions.	Extent to which engagement and program impact vary across parental education, sexual experience, SRH knowledge deficit, and parental support.	Eighty-one percent of participants engaged with the mHealth program, with no evidence that the program disproportionally reached better-off groups. The program was effective at increasing knowledge of SRH across all strata. Higher levels of engagement were associated with higher knowledge scores up to year later. There was no significant impact of the program on self-reported pregnancy within sub…	Client education and behavior change communication (BCC) +L8	short message service (SMS) Transfer of airtime minutes
3	28	Rokicki, S., et al., Impact of a Text-Messaging Program on Adolescent Reproductive Health: A Cluster-Randomized Trial in Ghana. Am J Public Health, 2017. 107(2): p. 298-305.	West Africa	Accra, Ghana	To evaluate whether text-messaging programs can improve reproductive health among adolescent girls in low- and middle-income countries.	Cluster–randomized controlled trial	756 female students aged 14 to 24 years	38 schools were randomised to unidirectional intervention (n=12), interactive intervention (n=12), and control (n=14). The unidirectional intervention sent participants text messages with reproductive health information. The interactive intervention engaged adolescents in text-messaging reproductive health quiz games. Participants were sent an airtime credit reward of 1 GHS (US$0.38) for every 2 …	Primary study outcome= reproductive health knowledge at 3 and 15 months. Additional outcomes=self-reported pregnancy and sexual behavior	From baseline to 3 months, the unidirectional intervention increased knowledge by 11 percentage points (95% confidence interval [CI] = 7, 15) and the interactive intervention by 24 percentage points (95% CI = 19, 28), from a control baseline of 26%. The large improvements in knowledge at 3 months were sustained until 15 months for both interventions. No changes in reproductive health outcomes ove…	Client education and behavior change communication (BCC) Financial transactions and incentives	short message service (SMS) Transfer of airtime minutes
4	27	Nsakala, G.V., Y. Coppieters, and P.K. Kayembe, An innovative approach to using both cellphones and the radio to identify young people’s sexual concerns in Kinshasa, Democratic Republic of Congo. Archives of public health, 2014. 72(1): p. 21.	Central Africa	Kinshasa, Democratic Republic of Congo (DRC)	This research aims to identify and describe – through an innovative method combining the use of cellphone and radio – the ques- tions, needs, expectations, and practices of teenagers in DRC urban areas concerning their sex and emotional life via youth healthcare programs.	Exploratory, descriptive and analytical study	primarily adolescents (10–19 years) and young people (14–25 years)	Information is collected through an interactive radio show program in which 14-24- year-old adolescents and young people – along with other age range people par- ticipate by means of their cellphones. The program "Please Doctor" lasts 90 minutes and is broadcast three times a week from 6.00 to 7.30 (PM) on B-One, which is among the radio stations with the highest youth and teenagers audi- ence. T…	Identify concerns raised by young people, which are related to sexual health	Most questions came from 15-19- and 20-24-year-old girls and boys. Focus of girls’ questions: menstrual cycle calculation and related concerns accounted for the majority (24%); sexual practices (16%), love relationships (15%) and virginity (14%). Boys’ concerns are masturbation (and its consequences) (22%), sexual practices (19%), love relationships (18%) and worries about penis size (10%). Infec…	Data Collection and Reporting	short message service (SMS) Voice communication
5	26	Vahdat, H.L., et al., There are some questions you may not ask in a clinic: providing contraception information to young people in Kenya using SMS. International Journal of Gynecology & Obstetrics, 2013. 123(S1).	East Africa	Kenya	To investigate young people’s use of Mobile for Reproductive Health (m4RH), a text message-based con- traception information service.	Mixed-methods study	young people in Kenya who used M4rh	Mobile for Reproductive Health is an automated, on-demand SMS system that provides basic messages about 9 different contraceptive methods, ranging from short-acting to permanent. When an m4RH user sends a code via SMS(e.g. “11” for contraceptive implants), the sys- temautomatically responds with information about the selectedmeth- od. Information is presented in a concise format of 2–3 messages p…	Is m4RH an acceptable means of providing contraception information to young people? What types of information do young people learn about from m4RH? How does using m4RH influ- ence young people’s contraceptive behavior?	During the pilot period, 4817 unique users accessed m4RH in Kenya. Of these, 82% were 29 years of age and younger, and 36% were male. Condom and natural family-planning information was accessed most frequently, although users queried all methods. One in 5 used the m4RH systemto locate nearby clinics. Respondents liked the simple language and confidenti- ality of receiving health informationvia mo…	Client education and behavior change communication (BCC) Financial transactions and incentives Data collection and reproting	short message service (SMS) Voice communication transfer of airtime minutes
6	25	L'Engle, K.L., et al., +C7:L7eption, 2013. 87(2): p. 251-256.	East Africa	Tanzania	The objective of this research was to evaluate the feasibility, reach and potential behavioral impact of providing automated family planning information via mobile phones to the general public in Tanzania	Cross-sectional study / Observational	Users (male and female) of the Mobile for Reproductive Health (m4RH) program	Mobile for Reproductive Health (m4RH) is an opt-in interactive and menu-based short message service (SMS, or text message) system that provides automated information about eight different long-acting, short-acting and coitally dependent family planning methods. The m4RH system is provided in the language Swahili and offers information about side effects, method effectiveness, duration of use and …	Feasibility, reach and potential behavioral impact of intervention	2870 unique users accessed m4RH in Tanzania, resulting in 4813 queries about specific contraceptive methods. Among those responding to text questions, 56% were female and approximately 60% were 29 or younger years in age. A variety of changes in family planning use were mentioned after using m4RH, with reported changes consistent with where users are in their reproductive life cycle.	Client education and behavior change communication (BCC)	short message service (SMS)
7	24	Jamison, J.C., D. Karlan, and P. Raffler, Mixed method evaluation of a passive mHealth sexual information texting service in Uganda. 2013, National Bureau of Economic Research.	East Africa	Uganda	To evaluate the impact of a health information intervention implemented through mobile phones	Clustered randomized control trial augmented by qualitative interviews.	18-35 years old, who had a functioning phone with a MTN SIM card in the household, and had completed a minimum of six years of primary school (because literacy was essential to use the 6001 service).	Google and Grameen Technology Center, MTN developed and implemented a novel, interactive text-messaging platform in Uganda for mobile telephones. The service, referred to as 6001 (the phone number to which to send a text message), allows mobile phone users to text questions on sexual and reproductive health to a server. Once the text message is received, an algorithm- based trigger word search ma…	Hypothesis #1: Access to the texting service increases knowledge on HIV and/or contraception. Hypothesis #2: Access to the texting service changes attitudes towards safer sexual practices with respect to condom use. Hypothesis #3: Access to the texting service, through an increase in HIV knowledge, leads to more safe sex and less promiscuous sexual activity. Hypothesis #4: Individuals are more aw…	No increase in health knowledge regarding HIV transmission or contracep- tion methods, and no change in attitudes. Rather than seeing reductions in risky sexual behavior, we actually find higher incidence of risky sexual behav- ior, and more infidelity.	Client education and behavior change communication (BCC)	short message service (SMS)
8	23	Chib, A., et al., You have an important message! Evaluating the effectiveness of a text message HIV/AIDS campaign in Northwest Uganda. Journal of health communication, 2012. 17(sup1): p. 146-157.	East Africa	Northwest Uganda	To explore the efficacy of an mHealth campaign using SMS as a platform to disseminate and measure HIV/AIDS knowledge, and to promote HIV/AIDS testing at clinics in rural Uganda	A pilot effectiveness study	Male & Female - 10,000 Mobile phone subscribers in northwest uganda	Text to Change is a Dutch nonprofit organization that promotes health education in Africa via mobile phones. It aims to achieve multiple objectives for public health, namely data collection, increasing awareness of HIV/AIDS, advocating testing and counseling behaviors pertaining to HIV/AIDS, and testing the efficacy of incentives to participate. The Text to Change HIV/AIDS education campaign was …	To measure HIV/AIDS knowledge To promote HIV/AIDS testing at clinics	Only one-fifth of the mobile subscribers responded to any of the questions. The campaign had proportionately limited success in increasing knowledge levels on a mass scale because correct knowledge was only provided to respondents who answered questions (and people who answered incorrectly tended to answer fewer questions).	Client education and behavior change communication (BCC) Financial transactions and incentives Data collection and reporting	short message service (SMS) transfer of airtime minutes
9	22	Akinfaderin-Agarau, F., et al., Opportunities and limitations for using new media and mobile phones to expand access to sexual and reproductive health information and services for adolescent girls and young women in six Nigerian states. African journal of reproductive health, 2012. 16(2): p. 219-230.	West Africa	six Nigerian states	To examine adolescent girls and young women’s access to and use of mobile phones, as well as the perceived and actual barriers and limitations to using their mobile phones to seek SRH information and services	Qualitative study	Adolescent girls and young women aged between 12 - 30 years.	Education as a Vaccine (EVA), with support from One World UK, implements the My Question and Answer (My Q and A) service. My Question provides a mechanism for young people to submit questions surrounding sexual health and HIV and AIDS by Short Message Service (SMS), online or through a telephone hotline. My Answer gives young people the opportunity to win prizes by correctly answering a monthly q…	Adolescent girls and young women’s access to and use of mobile phones Perceived and actual barriers and limitations to using their mobile phones to seek SRH information and services.	Results demonstrate high mobile phone access but limited use of phones to access SRH information and services. Barriers to use of these services include cost of service for young female clients, request for socio-demographic information that could break anonymity, poor marketing and publicity, socio-cultural beliefs and expectations of young girls, individual personality and beliefs, as well as i…	Client education and behavior change communication (BCC)	short message service (SMS)
10	21	Mitchell, K.J., et al., Cell phone usage among adolescents in Uganda: acceptability for relaying health information. Health education research, 2011. 26(5): p. 770-781.	East Africa	Mbarara, Uganda	To assess cell phone use among adolescents in Mbarara, Uganda, in an effort to understand if cell phones might have potential for integration into HIV/AIDS prevention efforts.	Cross-sectional	1738 adolescents 12–18 years of age	None	1. Adolescents that are likely to own a cell phone and use text messaging in Mbarara, Uganda? 2. Actual access: How many adolescents have previously accessed health information via text and what characteristics describe these adolescents? 3. Potential access: How many adolescents would be likely to access an HIV prevention program via text if one were available and what characteristics describe t…	27% currently have cell phones and about half (51%) of all students and 61% of those who owned a cell phone believe that they would access a text messaging-based HIV pre- vention program if it were available.	Client education and behavior change communication (BCC)	short message service (SMS)
11	20	L'Engle, K. and H. Vadhat, Mobile phone interventions for reproductive health (m4RH): testing the feasibility of text messaging to improve family planning. 2009: Family health international (FHI).	East Africa	Dar es Salaam, Tanzania Nairobi, Kenya	To obtain feedback on the feasibility, design, and content of the m4RH project	Qualitative study	Male and female clients in family planning clinics	The m4RH project is conceptualized as an automated, text-based system that is compatible with any and every mobile phone to maximize reach and access to family planning information via mobile phone.	feasibility, design, and content of the m4RH project	This formative research suggests that providing family planning information via text message is a promising method of reaching women and men with health information. Clinic visitors liked the privacy of the service, the mobile phone as a method of communicating family planning information, and the reiteration of messages initially received in a clinical setting.	Client education and behavior change communication (BCC)	short message service (SMS)
12	32	Alhassan, R. K., et al. (2019). "Determinants of use of mobile phones for sexually transmitted infections (STIs) education and prevention among adolescents and young adult population in Ghana: implications of public health policy and interventions design." Reprod Health 16(1): 120.	West Africa	Ghana	This study assessed mobile phone usage among adolescents and young adult populations pursuing tertiary education and their use of these technologies in the education and prevention of STIs.	cross-sectional analytical study	250 adolescents and young adults aged 18–24 at the University Ghana, Legon	None	Section A: Socio-demographic features of respondents; Section B: Beliefs, interests and usage of mobile phones for STIs education and prevention, and Section C: Factors associated with respondents’ usage of mobile phones for STIs education, prevention and control.	Of the 250 adolescents and young adults interviewed, 99% owned mobile phones and 58% of these participants owned and used smartphones. It was found that being a male and owning a smartphone associated positively with adolescents and young adults’ probability of using mobile phones to educate themselves and others on prevention of STIs. It is recommended that future mobile phone programmes for STI…	Client education and behavior change communication (BCC)	short message service (SMS)
13	33	Pedrana, A. E., et al. (2020). "A quasi-experimental text messaging trial to improve adolescent sexual and reproductive health and smoking knowledge in Indonesia." Sexual Health.	Southeast Asia	Indonesia	To evaluate the feasibility and acceptability of a text message intervention to improve young people’s knowledge ofsexual reproductive health (SRH) in Indonesia	Quasi-experimental study	The study population included individuals aged 16–24 years residing in the district of Salatiga (Central Java), an urban setting with ~176 000 population located in between two large cites of Semarang and Yogyakarta.	A custom-built SMS gateway system (Gammu v.2, Gammu, Boston, MA,USA) was built for the purpose ofthis study, which managed all the SMS sending and any bouncing ofmessages, and allowed participants to text ‘STOP SMS4HEALTH’ to be unsubscribed from the intervention. Enrolled participants received an initial welcome message with links to the baseline survey, followed by a series of 12 intervention m…	To assess feasibility, we examined rates of screening, recruitment, retention and opt-outs (unsubscriptions) and text message delivery rates, as reported by our SMS gateway system. To assess acceptability, we asked participants questions relating to the number of messages received and acceptability of the health messages. We reclassified the SMS acceptability questions as ‘Strongly Agree/Agree’ a…	In total, 555 eligible young people were enrolled into the SMS intervention; 235 (42%) completed a follow-up survey, of which 198 (84%) were matched to a baseline survey. Median age of participants was 19 years and the majority were female (63%). The mean knowledge score significantly increased between baseline and follow-up surveys for SRH questions [2.7, (95% CI 2.47, 2.94) vs 3.4 (95% CI 2.99,…	Client education and behavior change communication (BCC) Financial transactions and incentives	short message service (SMS) e-credit for their mobile account
14	34	Sabben, G., et al. (2019). "A Smartphone Game to Prevent HIV Among Young Africans (Tumaini): Assessing Intervention and Study Acceptability Among Adolescents and Their Parents in a Randomized Controlled Trial." JMIR Mhealth Uhealth 7(5): e13049.	Sub-Saharan Africa	western Kenya	This paper thus shares findings on the acceptability to adolescent participants and their parents of the Tumaini intervention and the study itself with a view to informing the development of other related interventions and studies.	Randomized Controlled Trial	young Africans aged 11 to 14 years	Tumaini is a narrative-based smartphone game designed to help prevent HIV among young Africans. It was tested in a randomized controlled feasibility trial in Kisumu, western Kenya, in collaboration with the Kenya Medical Research Institute (KEMRI) in spring 2017. Pilot outcome data from this study were promising, showing significant effects on behavioral mediators of sexual debut and condom use […	acceptability of the intervention, where acceptability was operationalized as appeal, relevance, value, usability, and understandability of this study	Results: Adolescent participants’ survey responses indicated that Tumaini scored well with players on all indicators of acceptability (appeal, relevance, value, usability, and understandability). Focus group analyses aligned with these findings and emphasized a high degree of player engagement with the game, which was supported by log file analysis. Adolescent participants were eager for addition…	Client education and behavior change communication (BCC)	interactive smartphone-based game [Tumaini]
15	35	St Clair-Sullivan, N., et al. (2019). "Barriers to HIV care and adherence for young people living with HIV in Zambia and mHealth." Mhealth 5: 45.	Southern Africa	Zambia	The aim of this study was to explore barriers to HIV care and the acceptability and feasibility of using mHealth to improve retention into care and ART adherence for young people living with HIV (16–24 years old) in Lusaka, Zambia.	Qualitative study	Young people were eligible if they met the inclusion criteria of (I) being 16–24 years old, (II) living with HIV, and (III) currently receiving care at participating site.	None	Acceptability and feasibility	Results: Twenty-four of the young persons interviewed had access to mobile phones and reported using them for social networking, information gathering and regular communication. Barriers to HIV care and adherence were largely underpinned by stigma. Participants described healthcare facilities as not being conducive for confidentiality and therefore were reluctant to be seen attending or collectin…	Client education and behavior change communication (BCC)	short message service (SMS) app
17
18
19
20
21
22
23
24
25
26
27
28
29
30
31
32
33
34
35
36													Client education and behavior change communication (BCC)
37													Sensors and point-of-care diagnostics
38													Registries and vital events tracking
39													Data collection and reporting
40													Electronic health records
41													Electronic decision support (information, protocols, algorithms, checklists)
42													Provider-to-provider communication (user groups, consultation)
43													Provider work planning and scheduling
44													Provider training and education
45													Human resource management
													Supply chain management
													Financial transactions and incentives
